# Supplementary material for: Evaluating the efficacy of valproic acid in alcohol use disorder: a systematic analysis of clinical trials from ClinicalTrials.gov
Source: Front Pharmacol. 2025 Apr 25;16:1503035. doi: 10.3389/fphar.2025.1503035 (PMC12061955; doi:10.3389/fphar.2025.1503035)
Supplement: Supplementary file 1 [file DataSheet1.csv]

Study Title	Study Status	Brief Summary	Study Results	Conditions	Interventions	Primary Outcome Measures	Secondary Outcome Measures	Other Outcome Measures	Sponsor	Collaborators	Sex	Age	Phases	Enrollment	Funder Type	Study Type	Study Design	Other IDs	Start Date	Primary Completion Date	Completion Date	First Posted	Results First Posted	Last Update Posted	Locations	Study Documents
Divalproex ER vs. Risperidone for Bipolar Disorder With Comorbid Substance Use Disorder	COMPLETED	The primary objective is to evaluate the safety and efficacy of divalproex extended release (ER) compared to risperidone in the treatment of bipolar disorder with comorbid substance use disorder	NO	Substance Abuse|Bipolar Depression	DRUG: divalproex sodium ER|DRUG: risperidone	The primary objective is to evaluate the safety and efficacy of divalproex extended release (ER) compared to risperidone in the treatment of bipolar disorder with comorbid substance use disorder.			Tuscaloosa Research & Education Advancement Corporation	Abbott	ALL	ADULT, OLDER_ADULT	PHASE4	30	OTHER	INTERVENTIONAL	Allocation: RANDOMIZED|Intervention Model: SINGLE_GROUP|Masking: DOUBLE|Primary Purpose: TREATMENT	TREAC Dual Diagnosis Study|TREAC Dual Diagnosis Study	2004-01		2007-02	2005-09-20		2007-03-19	Tuscaloosa Research & Education Advancement Corporation, Tuscaloosa, Alabama, 35404, United States
Assessment of Valproate on Ethanol Withdrawal	UNKNOWN	Alcohol use disorder, or heavy drinking, is commonly seen in patients who present to trauma centers. These patients are at risk for Alcohol Withdrawal Syndrome (AWS), which is collection of symptoms that can range from anxiety and restlessness to seizures, delirium and even death. The Clinical Institute Withdrawal Assessment (CIWA) tool is routinely used to assess alcohol withdrawal symptoms. Ben…	NO	Alcohol Dependence|Alcohol Withdrawal Syndrome|Trauma|Heavy Drinking|Alcohol Use Disorder	DRUG: Valproate|DRUG: Lorazepam	Lorazepam use in patient monitored with CIWA, Amount of lorazepam administration in response to CIWA score, Time between CIWA initiation and discontinuation for up to 3 weeks	CIWA score, CIWA is a ten item scale used in the assessment and management of alcohol withdrawal., During patient hospital stay for up to 6 months|Hospital Length of Stay, Date of admission to date of discharge from the hospital, During patient hospital stay for up to 6 months|Intensive Care Unit Length of Stay, Date of admission to date of discharge from the Intensive Care Unit, During patient I…		CAMC Health System		ALL	ADULT, OLDER_ADULT	PHASE4	210	OTHER	INTERVENTIONAL	Allocation: RANDOMIZED|Intervention Model: PARALLEL|Masking: NONE|Primary Purpose: PREVENTION	17-336	2017-07-11	2019-07-11	2020-01-01	2017-08-01		2017-08-01	Charleston Area Medical Center, General Hospital, Level 1 Trauma Center, Charleston, West Virginia, 25301, United States|Charleston Area Medical Center, Charleston, West Virginia, 25304, United States
Treatment Strategy for Alcohol Use Disorders in Veterans With TBI	COMPLETED	The purpose of this research study is to understand the effectiveness of valproate (a common mood stabilizer) to further reduce alcohol misuse when given in addition to attending an alcohol rehabilitation program as well as the treatment of mood disorders or PTSD. The main goal of this project is to understand if people receiving valproate will have a better recovery than people receiving the sta…	YES	Alcohol Dependence	DRUG: Valproate|DRUG: Naltrexone	Time to Relapse to Heavy Drinking as Defined by Having 5 or More Drinks in a Sitting for Men and Will be Assessed Using the Time Line Follow Back for Recent Drinking Method. A Structured Questionnaire Will Review Alcohol Consumed on the Previous Week., 24 weeks			VA Office of Research and Development		MALE	ADULT	PHASE3	62	FED	INTERVENTIONAL	Allocation: RANDOMIZED|Intervention Model: PARALLEL|Masking: TRIPLE (PARTICIPANT, CARE_PROVIDER, OUTCOMES_ASSESSOR)|Primary Purpose: TREATMENT	D7201-I	2011-09	2015-06	2015-06	2011-04-27	2016-06-09	2016-06-09	Iowa City VA Health Care System, Iowa City, IA, Iowa City, Iowa, 52246-2208, United States|Michael E. DeBakey VA Medical Center, Houston, TX, Houston, Texas, 77030, United States
Valproate for Mood Swings and Alcohol Use Following Head Injury	COMPLETED	Successful treatment of traumatic brain injury (TBI)-induced mood lability may reduce or eliminate drinking behaviors in persons with alcohol abuse/dependence (AA/D) and affective lability following TBI. Observed clinically, the symptoms of poorly regulated affective expression of AA/D+TBI patients who reach alcohol abstinence do not appear to be those of an idiopathic mood or anxiety disorder. T…	YES	Traumatic Brain Injury (TBI)|Alcoholism	DRUG: divalproex sodium|DRUG: Placebo	Severity of Affective Lability Based on Shortened Agitated Behavior Scale, Severity of affective lability was measured using a shortened version of the Agitated Behavior Scale (ABS). The ABS is used to assess the nature and extent of present agitation. Eight items from the 14-item scale were used, which measured the presence and severity of various affective lability symptoms including: short att…	Frequency of Alcohol Use, Frequencies of alcohol use/misuse will be measured weekly utilizing the Timeline Followback assessment. Participants will also be given an alcohol breath test at every clinic visit., Weeks 1-10		University of Colorado, Denver	United States Department of Defense	ALL	ADULT, OLDER_ADULT	NA	50	OTHER	INTERVENTIONAL	Allocation: RANDOMIZED|Intervention Model: PARALLEL|Masking: QUADRUPLE (PARTICIPANT, CARE_PROVIDER, INVESTIGATOR, OUTCOMES_ASSESSOR)|Primary Purpose: TREATMENT	08-0582|PT075168	2008-09	2014-08	2016-06	2013-01-04	2016-06-15	2020-01-10	Denver Veteran's Affairs Medical Center, Denver, Colorado, 80220, United States
Medication-overuse Headache (MOH): Withdrawal or Use of Preventative Medications Directly?	COMPLETED	It is a common belief that patients with MOH rarely respond of preventative medications whilst overusing acute medications. However, no randomized trial has been done previously to prove such statement. Based on some clinical experiences, our hypothesis are patients with probably MOH may benefit from use of preventive medications better than treatment with abrupt withdrawal or no specific treatme…	YES	Headache	DRUG: Betablockers or other preventive drugs based on primary headache type	Headache Days, Change in Headache days per month, 5 month	Headache Index, Headache index (HI) per month calculated by the sum of products of headache days /month combined with mean daily hours with headache and mean daily headache severity on days with headache. High HI reflect high headache burden, 5-month follow-up		Norwegian University of Science and Technology		ALL	ADULT, OLDER_ADULT	NA	64	OTHER	INTERVENTIONAL	Allocation: RANDOMIZED|Intervention Model: PARALLEL|Masking: NONE|Primary Purpose: TREATMENT	2004/534|NCT00159588	2004-01	2006-11	2007-12	2005-09-12	2021-12-01	2022-03-11	Knut Hagen, Trondheim, 7006, Norway
